# Supplementary material for: Developmental and Seasonal Changes in Lipid Droplets and Fatty Acid Composition in the Ovary and Liver of Female Spotted Scat (Scatophagus argus)
Source: Animals (Basel). 2026 Feb 27;16(5):748. doi: 10.3390/ani16050748 (PMC12984172; doi:10.3390/ani16050748)
Supplement: Supplementary file 1 [file animals-16-00748-s001.zip]

Archive with 25 entries (22 files):
- .DS_Store
- Figure S1.png
- Figure S2.png
- Figure S3.png
- Figure S4.png
- Figure S5.png
- Supplementary figure.pdf
- Supplementary File(s)/
- Supplementary File(s)/.DS_Store
- Supplementary File(s)/Figure S1.png
- Supplementary File(s)/Figure S2.png
- Supplementary File(s)/Figure S3.png
- Supplementary File(s)/Figure S4.png
- Supplementary File(s)/Figure S5.png
- Supplementary File(s)/Supplementary figure.docx
- Supplementary File(s)/Supplementary figure.pdf
- __MACOSX/
- __MACOSX/Supplementary File(s)/
- __MACOSX/Supplementary File(s)/._.DS_Store
- __MACOSX/Supplementary File(s)/._Figure S1.png
- __MACOSX/Supplementary File(s)/._Figure S2.png
- __MACOSX/Supplementary File(s)/._Figure S3.png
- __MACOSX/Supplementary File(s)/._Figure S4.png
- __MACOSX/Supplementary File(s)/._Figure S5.png
- __MACOSX/Supplementary File(s)/._Supplementary figure.docx
